# Supplementary material for: FtbZIP12 Positively Regulates Responses to Osmotic Stress in Tartary Buckwheat
Source: Int J Mol Sci. 2022 Oct 28;23(21):13072. doi: 10.3390/ijms232113072 (PMC9658761; doi:10.3390/ijms232113072)
Supplement: Supplementary file 1 [file ijms-23-13072-s001.zip]

Archive with 1 entries (1 files):
- ijms-1984184-supplementary.pdf
